# Supplementary material for: Early non-neutralizing, afucosylated antibody responses are associated with COVID-19 severity
Source: Sci Transl Med. 2022 Jan 18:eabm7853. doi: 10.1126/scitranslmed.abm7853 (PMC8939764; doi:10.1126/scitranslmed.abm7853)
Supplement: Supplementary file 2 — Data file S1 [file scitranslmed.abm7853_data_file_s1.xlsx]

## Sheet: Fig. 1
Figure 1C					Figure 1D						Figure 1E			Figure 1F
Spike-binding IgG (AUC)					IgG1 afucosylation (RU) (%F0)			IgG1 afucosylation (RU) (%F0)			IgG1 afucosylation (RU) (%F0)			Group	CD19+ B cell FUT8 (MFI)	PB FUT8 (MFI)	%F0 anti-SARS-CoV-2 IgG1 IgG1 afucosylation (RU)
NP	SN	P1	P2		NP1	P1		NP2	P2		H	P		NP	3809	6036	8.12841
0.4843	63.84	682	1260		9.16845	13.405		13.4884	13.0619		3.89216	13.405		NP	3095	6450	7.67439
0	10.23	469.5	578.4		5.17221	14.2304		7.83534	10.7414		3.78672	14.2304		NP	3120	4551	6.06082
15.5	26.91	575	749		6.16162	8.83682		9.02403	12.6527		4.59608	8.83682		NP	3827	6426	6
20.7	1.43	463.5	1927		9.84162	21.069		7.21011	8.68997		4.49094	21.069		NP	3112	6823	6.16162
6.78	52.86	506.4	687.9		6.29458	7.8404		6.74117	7.39046		4.95736	7.8404		NP	3328	6900	7.14406
122.5	31.86	772.3	717.7		7.79215	12.5434		5.52575	12.074		4.15864	12.5434		P	3120	4599	12.6527
6061	59.21	922.5	696.4		9.87651	7.68		8.40427	5.82437		4.88507	7.68		P	2627	5238	8.68997
8.111	77.88	264.2			3.54885	6.96		6.71488			5.93028	6.96		P	3153	3862	7.39046
1946	32.53				6.91362			6.61889			6.43685	13.0619		P	2989	3146	12.074
0	0				6.32719			7.6344			7.09967	10.7414		P	2376	4806	5.82437
348.6	46.18				4.64207			12.4426			7.93574	12.6527		P	2612	3730	13.4884
35.08	27.84				10.9079			10.3107			7.0588	8.68997
0	33.81				7.84825			7.39061			6.98073	7.39046
357.2					11.3516			5.38228			8.05804	12.074
815.3					10.0511			7.01679			8.26475	5.82437
24.34					7.14406			7.98819			7.43157
814.8					8.22619			8.07344			7.75733
1029					12.6987			6.43943			8.4034
0					4.44869			7.93097			8.77159
4599					7.87262			4.60931			8.79541
9.943					8.12841			5.46592			9.90091
207.7					7.67439			7.23755			10.5791
7157					8.06052			9.31902			10.6043
24.55					6.06082			8.16026			10.3878
0					10.5928			4.00998			11.5158
53.86					8.15125			6.75937			10.9432
731.1					6.04083			6.05243			11.7353
0					10.4313			9.0998			10.9093
0					6.33552			7.16794			12.5191
529.6					5.94298						11.2512
361.2					4.42748						12.1253
0					11.9234						11.8245
396.6					5.30959						11.5493
13.44					5.4449						11.7509
0					12.0994						12.2447
9.975					8.38831						12.7266
151.8					7.62972						12.4314
70.64					12.4208						12.7983
13.54					14.9365						12.81
0											13.3138
0											13.3977
0											13.6664
50.43											15.0079
76.6											15.3149
430											14.6475
0											16.8246
25.93											17.017
0											17.2167
546.1											18.5105
											18.2026
											23.0459
											25.1349

## Sheet: Fig. 2
Patient #	Group	CD16a+ monocyte frequency (% of myeloid cells)	NC monocyte frequency (% of myeloid cells)	Int monocyte frequency (% of myeloid cells)	CD16a+ monocyte CD16a expression (MFI)	NC monocyte CD16a expression (MFI)	Int monocyte CD16a expression (MFI)
1	NP	12.21	5.12	7.09	229791	283437	212828
2	NP	5.67	1.34	4.33	107320	218022	172413
3	NP	2.76	1.71	1.05	88038.5	113074	120655
4	NP	6.26	3.57	2.69	168970	257907	281333
5	NP	10.23	6.74	3.49	180872	254465	187767
6	NP	3.35	1.2	2.15	122180	212257	243794
7	NP	10.26	5.92	4.34	135385	390949	268492
8	NP	7.36	2.59	4.77	197852	374080	278531
9	NP	7.99	5.53	2.46	223635	303244	207952
10	NP	15.27	8.97	6.3	240998	441818	268492
11	NP	9.39	1.53	7.86	94882.9	212257	158360
12	NP	2.12	0.16	1.96	146892	384367	271552
13	NP	9.5	2.24	7.26	94903.1	266750	158875
14	NP	8.33	3.69	4.64	216360	410873	222191
15	NP	4.92	0.73	4.19	179606	358131	219502
16	NP	8.15	4.54	3.61	199087	213437	186255
17	NP	3.39	2.66	0.73	209521	471638	262877
18	NP	3.98	2.61	1.37	221183	367659	252135
19	P	20.75	5.75	15	233659	631285	276319
20	P	9.24	3.49	5.75	173523	393614	206544
21	P	7.16	3.02	4.14	132275	220233	213440
22	P	20.69	9.59	11.1	249447	415591	317844
23	P	10.04	3.2	6.84	204666	481057	224999
24	P	5.11	1.9	3.21	181357	542001	271772
25	P	12.87	4.75	8.12	306353	649123	379591
26	P	18.84	6.44	12.4	137302	369033	177061
27	P	13.26	8.86	4.4	245603	430733	265710
28	P	4.01	0.97	3.04	212473	239670	242594
29	P	21.68	12.4	9.28	276658	361214	226309
30	P	21.98	8.08	13.9	180118	421219	243992
31	P	12.8	3.34	9.46	456074	419130	279503
32	P	7.79	4.14	3.65	336166	473128	301317

## Sheet: Fig. 3
Figure 3B
% of total anti-SARS-CoV-2 IgG
IgG1				IgG2				IgG3				IgG4
Day 21	Day 28	Day 42		Day 21	Day 28	Day 42		Day 21	Day 28	Day 42		Day 21	Day 28	Day 42
56.96	81.29	74.48		42.75	18.25	24.89		0	0.44	0.58		0.28	0.02	0.06
49.28	73.52	70.5		50.38	25.96	28.89		0.05	0.02	0.01		0.3	0.51	0.59
54.62	75.07	58.16		45.06	23.84	40.05		0.24	0.68	0.84		0.08	0.4	0.95
56.01	64.44	61.34		41.09	33.93	31.49		2.09	1.17	4.36		0.81	0.46	2.81
40.74		53.8		55.45		38.04		1.73		2.45		2.08		5.71
60.44	79.48	73.09		30.12	14.78	21.64		5.46	2.74	1.95		3.97	3	3.32
64.57	84.4	79.9		34.25	14.67	18.92		0.45	0.58	0.61		0.72	0.35	0.57
60.75	63.16	65.61		32.45	25.36	21.65		5.64	8.57	9.23		1.17	2.92	3.51
61.75	60.05	62.94		27.72	24.26	26.26		8.47	13.73	1.26		2.06	1.96	1.26
67.71	68.59	81.42		21.51	29.34	12.93		8.73	0.24	4.98		2.04	1.83	0.67
65.77	81.43	78.16		32.76	13.58	19.74		0.24	3.92	0.39		1.23	1.07	1.71
74.48	71.69	77.66		25.38	28	21.67		0.02	0.02	0.04		0.12	0.29	0.63
68.49	66.58	70.84		26.44	25.13	24.59		26.44	0.05	0.04		5.05	8.23	4.53
54.49	62.04	65.15		42.8	30.74	30.68		42.8	4.42	1.56		0.97	2.8	2.61
63.37	54.24	53.7		34.15	43.89	39.79		34.15	0.09	0.06		2.46	1.79	6.45
58.63	53.29	68.96		33.55	25.16	27.26		0.6	2.25	0.03		7.22	3.83	3.76
62.53	63.8	68.53		30.54	35.18	27.18		3.84	0.26	3.02		3.09	0.76	1.27
Figure 3C
IgG1 glycan abundance (RU)	Hospitalized
Afucosylation	3.89216	3.78672	4.59608	4.49094	4.95736	4.15864	4.88507	5.93028	6.43685	7.09967	7.93574	7.0588	6.98073	8.05804	8.26475	7.43157	7.75733	8.4034	8.77159	8.79541	9.90091	10.5791	10.6043	10.3878	11.5158	10.9432	11.7353	10.9093	12.5191	11.2512	12.1253	11.8245	11.5493	11.7509	12.2447	12.7266	12.4314	12.7983	12.81	13.3138	13.3977	13.6664	15.0079	15.3149	14.6475	16.8246	17.017	17.2167	18.5105
Sialylation	11.0297	8.17642	20.3613	7.33673	8.91228	8.04686	7.7245	11.9946	11.1294	10.5795	12.3578	9.70146	11.2773	10.6956	11.4156	6.3688	9.8834	10.5697	11.1702	6.21888	11.578	9.00503	7.49288	8.62228	13.1832	9.76006	9.83205	9.2999	8.36024	8.52847	8.97324	8.91171	9.73684	10.2325	9.5159	7.98664	10.2208	10.8021	8.53309	9.28905	12.2766	10.7777	10.9919	7.9772	7.6494	6.57246	9.87916	9.95287	8.72867
Bisection	9.79299	18.3691	25.4009	7.48046	10.0285	17.1258	11.4857	12.1284	7.51998	9.74888	9.52097	13.2042	9.36874	18.1221	8.5475	6.60165	12.845	11.1447	8.29886	8.673	8.93772	12.7016	10.7321	8.0855	10.5612	8.21889	15.142	6.9012	18.1456	13.6919	13.153	11.3567	4.81771	11.1292	10.1403	15.3435	5.94487	8.13624	7.22779	11.1719	4.34735	6.51765	12.2081	15.7073	8.42777	9.95683	6.69484	7.46711	13.5087
Galactosylation	81.4249	82.9871	75.1092	80.3681	80.0486	82.0137	82.6722	81.5852	81.4503	83.8908	82.7967	84.4322	83.2978	82.6367	80.1506	79.069	81.2564	82.8745	80.7626	83.9552	82.768	85.7721	85.4173	84.5473	83.2305	85.0858	84.6302	84.4301	85.1761	85.1416	85.9396	83.9387	80.9614	82.7643	80.4875	85.2138	82.8156	83.4108	86.079	83.0106	83.4048	84.2849	81.9498	86.5065	84.6372	87.0166	85.2596	85.708	86.9277
	Outpatient (D28)
Afucosylation	7.87262	6.82785	8.12841	7.67439	8.06052	6.77248	12.4522	10.8425	8.36674	6.06082	10.5928	7.70545	13.278	9.67259	12.5471	8.15125	6.04083	10.4313	6.33552	5.94298	4.42748	11.9234	5.30959	5.4449	12.0994	8.38831	7.62972	12.4208	14.9365	7.41486	8.04887	8.88692	8.97067	8.32857	9.36514	6.28065
Sialylation	13.0603	12.4975	17.4208	22.4245	19.002	7.209	4.60576	12.9668	13.6274	15.9724	16.5426	14.9965	7.54783	16.9986	15.4402	19.0252	13.2016	16.2338	17.6043	21.3282	18.0227	14.3514	13.3425	23.405	12.1105	10.7805	9.24201	10.7381	14.4454	1.24027	12.462	8.66192	10.6483	11.6798	12.2521	13.7137
Bisection	26.3	6.99673	16.388	14.1646	16.895	15.597	11.9699	12.2865	9.94384	16.254	14.8457	12.8287	8.75282	23.165	14.0417	19.3374	14.7896	16.9165	16.5679	18.3219	14.8646	22.0738	15.2198	16.784	20.271	21.4206	23.1749	21.4842	20.2384	8.38805	10.8765	6.77854	9.45307	11.572	12.9665	20.3503
Galactosylation	84.1301	83.0163	79.9175	74.8524	78.2191	84.6505	87.4064	80.8306	77.1234	80.8954	80.3823	80.1829	81.3648	79.5418	77.8149	78.3521	84.222	81.3535	80.4043	76.2934	79.1697	82.5543	83.0282	74.5048	84.8434	85.9473	87.6158	86.9141	82.5635	91.3805	83.4398	85.6852	85.8613	83.8766	83.201	82.6702
	Pfizer vaccine (D28)
Afucosylation	12.2974	6.32317	8.02186	7.91123	8.243	11.522	8.76986	9.29754	8.09689	7.56836	9.90945	6.9199	8.14444	3.74347	4.47447	5.69343
Sialylation	15.3487	17.4493	24.893	20.9826	22.894	21.0758	24.7368	24.6565	14.7198	26.7807	16.8817	28.2423	20.5446	26.6269	29.0762	15.893
Bisection	24.754	20.4942	18.9968	25.1415	23.9384	27.8728	21.8731	20.5635	20.9153	19.1369	31.3312	19.4666	17.1861	20.5528	20.2215	22.2223
Galactosylation	79.1851	77.9322	72.5751	75.7237	73.7707	74.961	72.3616	72.3049	79.8938	70.8725	78.5174	70.0732	75.9696	72.192	69.4637	79.1329
Figure 3D
IgG1 glycan abundance
% IgG1 afucosylation (RU)				% IgG1 sialylation (RU)
Day 21	Day 28	Day 42		Day 21	Day 28	Day 42
11.0812	12.2974	8.61198		11.0812	12.2974	8.61198
5.28014	6.32317	4.72336		5.28014	6.32317	4.72336
8.89354	8.02186	7.02452		8.89354	8.02186	7.02452
7.96659	7.91123	7.57044		7.96659	7.91123	7.57044
6.28306		6.13639		6.28306		6.13639
6.80455	8.243	11.4384		6.80455	8.243	11.4384
16.2082	11.522	14.0032		16.2082	11.522	14.0032
7.86061	8.76986	8.80557		7.86061	8.76986	8.80557
11.6048	9.29754	9.92492		11.6048	9.29754	9.92492
8.67223	7.56836	8.66901		8.67223	7.56836	8.66901
10.6039		9.9306		10.6039		9.9306
12.3796	9.90945	11.7261		12.3796	9.90945	11.7261
8.30421	6.9199	6.97106		8.30421	6.9199	6.97106
13.601	8.14444	8.93874		13.601	8.14444	8.93874
5.22561	3.74347	5.66413		5.22561	3.74347	5.66413
4.76477	4.47447	5.60538		4.76477	4.47447	5.60538
8.08308	5.69343	6.5281		8.08308	5.69343	6.5281
[truncated: 3 more columns]

## Sheet: Fig. 4
MouseID	Group	Neutrophil count	Monocyte count	IFNγ (pg/mL)	CXCL1 (pg/mL)	TNFα (pg/mL)	CCL2 (pg/mL)	IL-12p70 (pg/mL)	CCL5 (pg/mL)	IL-1β (pg/mL)	CXCL10 (pg/mL)	GM-CSF (pg/mL)	IL-10 (pg/mL)	IFNβ (pg/mL)	IFNα (pg/mL)	IL-6 (pg/mL)	CCL20 (pg/mL)	CCL11 (pg/mL)	CCL17 (pg/mL)	CXCL9 (pg/mL)	CCL3 (pg/mL)	CCL4 (pg/mL)	CXCL13 (pg/mL)	CXCL5 (pg/mL)	CCL22 (pg/mL)
1_1	F0	4535	170	131.008	1038.72	2536.05	41.0968	193.853	47.4672	13.166	406.707	40.7376	67.3112	55.6955	112.285	369.798	433.848	43.6091	91.8995	379.54	3576.28	408.85	49.9159	205.317	256.223
1_2	F0	5616	249	119.143	1108.31	1916.56	37.949	184.941	43.3752	11.1684	722.485	73.5264	62.9686	56.8914	99.0484	225.825	898.31	73.5047	153.401	315.31	2313.78	250.678	58.7087	243.981	181.158
1_3	F0	2093	401	154.903	1076.67	3474.55	97.9328	169.343	53.196	13.166	855.358	67.1232	76.3067	49.3742	109.09	222.894	1291.02	63.3567	153.401	443.769	6894.28	444.233	49.9159	209.984	224.862
1_4	F	596	78	131.008	387.492	1166.36	47.2176	217.25	53.196	11.1684	238.198	43.9392	62.9686	53.1328	102.244	101.777	974.365	61.4368	148.453	379.54	2273.99	209.971	59.6556	377.971	212.518
1_5	F	537	86	131.008	223.401	589.942	53.7756	177.142	33.5544	12.4396	477.061	36.7632	65.1399	53.1328	102.244	79.1167	458.243	85.2984	178.85	443.769	1204.15	112.694	92.1213	243.981	244.213
1_6	F	622	174	154.903	200.468	195.813	37.949	201.652	37.3736	12.4396	76.7418	36.7632	74.1354	55.6955	115.48	89.0796	458.243	31.8155	51.1102	315.31	407.313	44.9225	36.2533	311.976	94.0819
1_7	Vax	300	52	177.973	370.094	213.842	44.1572	201.652	39.556	11.804	169.873	33.5616	69.4826	56.8914	102.244	79.1167	329.093	47.7232	107.452	315.31	239.337	44.9225	41.1232	161.654	137.453
1_8	Vax	258	54	154.903	263.336	134.214	47.2176	201.652	35.464	12.4396	224.101	34.3344	71.6539	53.1328	122.327	41.0235	510.86	81.4586	76.3472	359.103	297.497	40.9294	77.3765	727.61	251.552
1_9	Vax	56	69	131.008	94.5006	68.6096	41.0968	209.451	31.6448	11.804	112.949	32.7888	71.6539	56.8914	109.09	33.9909	148.762	71.3105	66.4504	315.31	89.9187	25.6224	77.3765	363.305	125.442
1_10	Spike	39	5	131.008	37.1676	39.8136	31.6096	201.652	33.5544	10.5328	45.5392	31.9056	69.4826	55.6955	109.09	25.3955	34.5835	25.7815	40.9306	253.416	37.3067	22.5167	30.3013	173.653	79.7361
1_11	Spike	54	6	143.038	57.333	90.6448	31.6096	177.142	29.4624	8.5352	50.932	31.1328	65.1399	53.1328	112.285	29.6932	24.2037	33.7354	46.0204	253.416	102.546	23.2931	33.2773	178.653	74.7317
1_12	Spike	64	13	119.143	45.8664	39.8136	47.2176	193.853	31.6448	9.8064	48.8348	30.36	69.4826	55.6955	112.285	33.9909	34.5835	31.8155	35.7701	294.873	40.1765	20.0765	35.1711	139.989	65.0566
MouseID	Group	Neutrophil count	Monocyte count	TNFα (pg/mL)	CCL4 (pg/mL)	CXCL1 (pg/mL)	IL-6 (pg/mL)	CCL3 (pg/mL)	IL-10 (pg/mL)
2_1	F0_WT	8936	462	3183.93	273.867	825.574	182.623	5954.51	75.7377
2_2	F0_WT	1687	159	1851.13	247.467	630.423	116.056	7480.54	67.3239
2_3	F0_WT	3989	538	4949.5	932.371	2658.28	424.172	7185.84	81.457
2_4	F0_WT	10265	947	1298.55	408.304	3053.35	180.815	2619.44	62.8121
2_5	F_WT	41	33	39.227	37.6181	61.8421	50	22.7977	75.9868
2_6	F_WT	180	240	49.8594	46.1125	78.9062	59.375	28.377	96.0938
2_7	F_WT	70	18	31.3816	28.1529	45.6842	38.1579	17.4691	60.7895
2_8	F_WT	244	15	45.11	28.8626	134.474	56.4792	42.0562	58.4352
2_9	F0_CD16-/-	61	18	39.8165	33.844	119.266	41.896	30.5145	70.6422
2_10	F0_CD16-/-	26	184	25.1739	33.1475	58.5507	42.029	21.9036	69.2754
2_11	F0_CD16-/-	37	196	35.597	30.6761	60.2985	34.6269	20.6881	71.3433
2_12	F0_CD16-/-	7	15	32.6712	31.3312	47.5616	33.6986	18.187	61.3699
MouseID	Group	Neutrophil count
3_1	anti-CCL3	150
3_2	anti-CCL3	30
3_3	anti-CCL3	420
3_4	anti-CCL3	201
3_5	anti-CXCL1	300
3_6	anti-CXCL1	5475
3_7	anti-CXCL1	180
3_8	anti-CXCL1	984
3_9	isotype control	4666
3_10	isotype control	7770
3_11	isotype control	2835
3_12	isotype control	6627

## Sheet: Fig S1.
S1A						S1B								S1D
pNT50							pNT50								IgG1 afucosylation (RU) (%F0)
D0	D5	D28	M7	M10
0	163.3	0.2411	282.8			Days of symptoms	P1	P2	P3	P4	P5	P6	P7	Study Day	1	2	3	4	5	6	7	8	9	10	11	12	13	14	15	16	17	18
145.6	29.1	116.1				0								0	5.40327							9.16845		5.17221		9.84162	7.79215		6.32719	5.30959
	2.241e-05	2181	811.5			1							0	1
2.398	0			89.69		2								2
35.46						3			23.41					3
	755.6					4	7.942	0.6303						4		13.405
91.87	4179	630.3				5				114.9				5																		8.83682
468.5	270.2	1125	1518	131.5		6								6
0		449.4	2329			7					102.1	41.37		7						8.49464
0.6303	58.53	1938	424.4	329.2		8			849.4					8
	3592			238.5		9		2.241e-05						9		12.5383					14.2304
	858.2		114.9			10								10
0	126.2	53.08	1065			11								11
0	279.5	138.1		36.17		12								12
2629	0	0				13								13
70.41	91.74	285.4	108.9			14								14	5.50747			10.5928					6.04083		10.4313			5.94298			12.0994	9.49244
2012	3681	779.2	298.1			15								15
0	227.4	64.18		393.7		16								16
791.9	209.9					17			415.5					17			6.06082		8.15125
0	11035	6298		445.4		18		0						18							14.7105
224.2	711.3	246.7	127	629.7		19								19
0	959.9			72.35		20								20
37.82	2939	378.9	55.05	147.1		21								21
151.3	250.4	40.89	164.6			22								22
3084	41.55	82.28				23								23
10.58	1738	2483	304.5			24								24
79.58	4466	10148				25								25
384.8	460.4	1733	194.7			26								26
	671.5					27								27
47.34	529.9	68.59				28								28
146.4	110.2	55.35				29								29
0		676.8		13.52		30					128.2			30
13.73	15.87	652.2		494.5		31			6932					31
17.69	4168					32		2181						32		12.5704					15.6851
0	494.1	53.2	193.6	88.54		33				6339				33
19.37	1351	119	183.9	626.9		212								209
0	197.1	61.39		285.6		213			104.5					210				8.89909				10.3728	5.9423	6.58426	8.42364	9.40928	12.5413	5.83023	8.32601	5.38894	13.495	8.21761
0	1763	585.1	237.6			214		811.5						211
995	13426	3825	405.3	147.7		215				1662				212
270	55.96	39.01				216								213			8.12171		9.20248
0	97.77			116.4		217								214		14.5907
23.41	613.3	568.9	58.27			218								215
1861	726.1	684.2	32.99			219								216
10.79	382.7	2267		137.9										217						8.28226
46.98	179.5													218
0	207.3	139.7	48.68	59.86
10.87	13018	2573		149.7
288.5	102.1	128.2
0	5033	1114	192.8
940.5	5850	1440	182.3	68.68
0				179.2
80.72		1304	181.9
0	0	147.6
502.3
154	11.57	543.9	301.2	170.7
0	58.31	292.2
0	187.1	57.83
239.4	49.54	1742
342.1	3166	5517
470.1
24.92
2.979
0
154.6
399.5
524.7
0
0
1.879
41.32
258.8
1234
0.3248
0.06022
54.56
160.7
533.1
6.65
198.5
157.6
0
0.004543
1.52e-08
82.79
0
128.1
40.58
0
0
8631
249.2
0
920.6
2374
0
41.37
0
0
0
0
0
69.58
141.8
44.35
15.58
0
171.8
0
99.38
245.6
0
516.3

## Sheet: Fig S2.
S2B			S2C
FUT8 MFI				Frequency (%)
NP	P			NP						P						HC
3454	3353		CSMB	13.7	8.58	4.58	8.41	21	28.4	33.1	5.72	6.8	2.84	5.33	3.47	9.64	29.2	9.66	8.255
3480	3269		NCSMB	4.65	0.74	0.76	1.45	5.48	5.91	1.73	0.94	3.22	1.11	0.9	0.94	2.93	7.49	6.79	5.56
3765	6117		DNB	9.3	19.2	9.33	9.96	12	16.4	27.4	13.7	15.9	17.4	15.8	14	7.22	8.51	3.175	4.385
4177	4223		PB	4.23	2.35	0.22	2.51	2.08	1.1	1.47	1.59	1.25	1.62	0.82	0.56	1.21	0.73	0.945	2.76
2485	3600		naive	60.3	63.3	80.8	72.1	50.3	40.4	31.3	71.5	64.5	69.2	72	77.6	76	46.5	75.45	72.2
3194	2899

## Sheet: Fig S3.
S3B
CD32a expression (RU)
	NP																		P
Total CD16a+	114989	227047	156173	138618	120468	111288	145144	114745	129349	119663	160852	192534	142880	129510	140811	115593	117491	125456	136472	121898	117785	118143	177960	145056	138566	135280	133852	145671	118440	156252	161773	122897
NC	139304	239731	173924	179611	168452	150713	179611	139733	163159	135835	141486	130434	141056	204523	184552	131748	208915	211738	132044	141486	136264	147887	199103	131221	99175.8	130434	203791	117162	175716	199661	178749	161287
Int	142047	258401	181715	197809	181715	161687	220460	170300	190835	158080	179957	210535	158587	150530	178940	162895	182390	175173	183503	158080	145414	159094	214023	178198	168095	181119	184949	178307	150904	188285	189004	168617
CD32b expression (RU)
	NP																		P
Total CD16a+	8486.69	27597.1	3152.52	3215.07	2877.3	8419.23	4389.41	20216.2	3202.56	30249.2	3565.35	4003.2	4541.13	35582	9287.94	5347.1	4218.82	4251.52	8356.68	3477.78	4453.56	3540.33	5491.89	5266.71	1926.54	8131.5	11641.1	15075	11348.3	4627.62	23007.3	8192.35
NC	4905.6	26796.4	2376.9	2577.06	2664.63	12935.3	1576.26	28347.7	3127.5	31237.5	2752.2	1563.75	2839.77	25469.9	5288.24	1442.25	2158.46	2050.54	11434.1	2489.49	2977.38	3565.35	4991.49	3903.12	2789.73	3640.41	11106.3	13863.2	7358.4	3424.11	9634.6	2413.56
Int	12100.5	33201.5	4453.56	5354.28	5066.55	9545.13	3477.78	38280.6	7243.29	39619.2	3565.35	4028.22	5079.06	14275.3	4733.9	4308.75	4161.58	2927.01	10796.1	3878.1	4978.98	5166.63	6792.93	7018.11	4165.83	12660.1	19916.7	20039.4	5150.88	2052.18	12615.6	5780.43

## Sheet: Fig S4.
S4 A
IgG glycan abundance (RU)	Pool 1					Pool 2					Pool 3
IgG1
F0	23.0128	23.9912	23.6799	25.067	26.1531	4.1331	5.83614	7.75171	9.5005	11.3093	8.61198	4.72336	7.02452	7.57044	6.13639	11.4384	14.0032	8.80557	9.92492	8.66901	9.9306	11.7261	6.97106	8.93874	5.66413	5.60538	6.5281
S	5.31986	7.38176	5.56051	10.4046	5.23196	19.7304	6.04625	22.8539	6.16623	5.92172	18.2291	19.2042	25.0207	17.991	24.5053	14.1218	17.6003	22.2519	21.0442	17.5106	17.9425	17.0983	30.2179	21.8002	19.2454	25.2378	16.837
N	11.8361	11.4956	6.18493	6.26767	7.62724	16.6443	6.59003	13.6667	13.2306	13.2924	21.6904	19.7088	17.7427	23.8509	16.9253	25.2164	28.1115	20.9247	20.6848	17.5257	19.2201	27.846	16.5522	18.6964	20.7407	18.101	23.2535
GS0	93.4151	95.1217	90.9272	92.6238	92.5669	96.5033	88.2205	94.3089	89.3776	92.0808	80.2614	78.9441	73.4169	80.3427	74.0227	83.8292	80.512	76.3822	77.0986	80.5779	80.2576	81.1022	68.4306	76.3017	78.6705	73.2767	81.5467
IgG2
F0	10.3917	13.9945	4.12055	9.86159	3.39038	3.10607	7.08734	5.11523	3.67218	8.16209	6.06265	2.72254	3.91072	2.83677	3.6696	6.51098	5.75442	4.95564	4.41026	3.91588	5.89481	4.67634	4.51632	4.0386	3.5959	3.14772	3.5161
S	4.50455	4.57076	1.63717	3.40898	4.32563	16.4596	2.37076	13.6096	4.63663	5.60925	16.5433	22.9152	16.1131	17.2242	26.9158	21.7708	19.4541	25.6322	20.9886	20.0715	25.1116	20.1724	30.4163	21.2783	23.5636	28.0619	15.5516
N	11.7438	10.3844	7.35009	5.71525	7.8179	16.9583	7.6083	14.382	10.2219	10.4117	26.5566	15.2241	15.6064	22.8714	16.9989	23.315	27.858	17.7569	19.5633	16.1005	20.9712	24.9018	15.0217	19.8181	16.6747	15.9394	19.3465
GS0	85.7956	91.8854	80.2009	86.9054	87.5245	92.6871	73.4698	89.5935	87.8999	89.8736	80.1571	75.3472	82.0633	80.8699	71.0289	76.0609	77.8988	72.6443	76.9779	77.7509	72.8517	76.4033	68.0609	76.416	74.2598	70.0291	81.0535
IgG3/4
F0	4.04992	10.865	9.96618	8.9898	1.90386	1.59378	2.94772	1.9613	3.65617	2.03745				3.76612	2.0575	5.4751		7.0346	5.83079	4.44227	3.84446		4.20069	6.63355	2.88436	1.70982	5.14146
S	10.4489	9.70224	9.01231	10.504	10.465	23.2463	8.27697	29.9124	10.4595	12.85				19.2913	43.5178	29.6286		23.3979	26.4877	34.8863	45.6019		40.1538	13.6858	27.9596	38.4139	19.4
N	12.5557	18.7492	13.8386	7.51679	8.41001	15.0005	10.2384	13.2131	13.7923	11.6414				19.1902	11.5125	15.1464		15.2576	14.2911	13.2722	16.5773		12.5642	15.4388	12.0023	12.3286	17.8008
GS0	81.964	73.2592	76.0584	82.6133	84.0882	90.3191	76.2437	89.8128	90.0604	85.2658				78.8685	55.615	68.2929		74.3079	72.4607	63.437	52.9086		57.2666	84.0904	69.3656	60.179	78.7716
IgG3/4 glycans left blank under the Pool 3 indicates glycan abundance could not be reliably measured
S4B
% of total anti-SARS-CoV-2 IgG	Pool 1					Pool 2					Pool 3
IgG1	87.143	81.2612	83.0444	80.0787	82.9472	83.7874	82.1244	83.82	63.1975	85.8443	74.48	70.5	58.16	61.34	53.8	73.09	79.9	65.61	62.94	81.42	78.16	77.66	70.84	65.15	53.7	68.96	68.53
IgG2	10.8016	17.6991	15.2372	18.4538	14.5637	12.9843	15.3456	15.15	29.2639	13.279	24.89	28.89	40.05	31.49	38.04	21.64	18.92	21.65	26.26	12.93	19.74	21.67	24.59	30.68	39.79	27.26	27.18
IgG3	0.600525	0.907867	1.49881	0.00403912	0.304811	0.565384	0.314556	0.2	5.91939	0.177238	0.58	0.01	0.84	4.36	2.45	1.95	0.61	9.23	1.26	4.98	0.39	0.04	0.04	1.56	0.06	0.03	3.02
IgG4	1.45494	0.131856	0.219552	1.46352	0.852932	2.66292	1.56342	0.84	1.6192	0.699534	0.06	0.59	0.95	2.81	5.71	3.32	0.57	3.51	1.26	0.67	1.71	0.63	4.53	2.61	6.45	3.76	1.27
S4C
μg/mL IgG	Pool 1		Pool 2		Pool 3
50	1.149	1.317	1.164	1.322	1.343	1.348
10	0.834	0.879	0.799	0.901	0.992	1.017
2	0.477	0.484	0.475	0.549	0.514	0.61
0.4	0.322	0.348	0.374	0.386	0.351	0.384
0.08	0.293	0.295	0.288	0.312	0.333	0.285
0.016	0.275	0.25	0.285	0.31	0.274	0.289
